# Supplementary material for: Development and validation of a risk prediction model for lost to follow-up among adults on active antiretroviral therapy in Ethiopia: a retrospective follow-up study
Source: BMC Infect Dis. 2022 Sep 7;22:727. doi: 10.1186/s12879-022-07691-x (PMC9449961; doi:10.1186/s12879-022-07691-x)
Supplement: Supplementary file 1 — Additional file 1. Risk prediction calculator for calculation of probability of LTFU among HIV patients on ART in Gondar, Ethiopia. [file 12879_2022_7691_MOESM1_ESM.xlsx]

## Sheet: Sheet1
	Risk prediction of probablity of lost follow up among patients who start ART
	Prophylaxsis?
		FALSE
	ASM?
		TRUE
	Viral load status?
		FALSE
	Residence?
		TRUE
	Adherence Status?
		FALSE
	Body Mass Index?
		TRUE
	Risk of Lost follow up
	17.3403	%
1
2
3
